# Supplementary material for: Aerosol Measurement Degradation in Low-Cost Particle Sensors Using Laboratory Calibration and Field Validation
Source: Toxics. 2023 Jan 6;11(1):56. doi: 10.3390/toxics11010056 (PMC9862639; doi:10.3390/toxics11010056)
Supplement: Supplementary file 1 [file toxics-11-00056-s001.zip]

Archive with 1 entries (1 files):
- toxics-1993614-supplementary.pdf
